# Supplementary material for: Plasma BRAF Mutation Detection for the Diagnostic and Monitoring Trajectory of Patients with LDH-High Stage IV Melanoma
Source: Cancers (Basel). 2021 Aug 3;13(15):3913. doi: 10.3390/cancers13153913 (PMC8345527; doi:10.3390/cancers13153913)
Supplement: Supplementary file 1 [file cancers-13-03913-s001.zip › Supplementary Data/20210625 Supplementary Data.xlsx]

## Sheet: Suppl Table S1 - All ddPCR data
PatientID	Time category (Figure 2 + extra timepoints)	Exact measurement time (weeks after start therapy)	Plasma volume used (mL)	cell-free DNA ng/mL plasma	Total cell-free DNA input ddPCR	Minimal fractional abundance detectable with sample DNA input (%)	Mutant droplets detected ddPCR	mBRAF copies /mL plasma	Fractional abundance detected (%)	ctDNA dynamics category (Figure 2 and 3)
1	0 weeks	0	2.3	235.043	108.12	0.0400453	3148	16356.5	22.95	Positive
1	6 weeks	6	2.4	18.5442	29.374	0.137921	188	269.565	4.6	Positive
1	18 weeks	17.8571	2	9.2785	12.2476	0.31635	78	108.333	3.8	Positive
1	End of treatment	22	2.5	6.0764	10.0261	0.382521	53	61.3333	3.35	Positive
3	0 weeks	0	1.8	10.3333	12.276	0.315656	83	161.111	5.1	Negative
3	6 weeks	7	2.6	12.9904	18.914	0.209441	2	2.71978	0.07	Negative
3	18 weeks	19	2.6	64.6885	111.005	0.0390568	0	0	0	Negative
4	0 weeks	0	2.3	38.3478	58.212	0.0720662	1473	2231.88	19.2	Positive
4	6 weeks	5.71429	2.2	68.9906	40.4745	0.101745	1240	3651.39	21.45	Positive
5	0 weeks	-0.571429	2.4	11.9121	18.8687	0.209917	302	415.278	11.55	Positive
5	6 weeks	6	2.4	14.3073	22.6628	0.176415	2	1.90476	0.05	Positive
5	12 weeks	14.2857	2.1	11.8496	22.2298	0.179674	3	2.69723	0.0833333	Positive
5	Progression	28	2.5	44.9944	74.2408	0.0572122	173	181.333	1.32	Positive
6	0 weeks	0	2.5	14.28	23.562	0.17002	98	125.333	2.9	Negative
6	6 weeks	6	2.7	8.51481	15.1734	0.258155	0	0	0	Negative
6	12 weeks	12	2.4	10.3125	16.335	0.240701	0	0	0	Negative
6	Extra blooddraw	16	2.5	7.0136	11.5724	0.33384	0	0	0	Negative
6	18 weeks	18	2.5	6.0324	9.95346	0.385169	0	0	0	Negative
7	0 weeks	-0.428571	2.3	23.1574	35.1529	0.116308	82	104.348	1.48	Negative
7	6 weeks	6	2.6	37.9542	32.8936	0.123877	12	27.4154	0.24	Negative
7	18 weeks	18	2.6	44.2962	76.0122	0.0559461	0	0	0	Negative
9	0 weeks	0	2.4	4.8675	7.71012	0.490803	371	481.944	32.7	Positive
9	6 weeks	6	1.9	73.3642	37.1712	0.110307	0	0	0	Positive
9	Extra blooddraw	16	2.6	12.1525	20.8536	0.190908	3	3.07692	0.085	Positive
9	18 weeks	18.7143	2.6	8.82538	15.1444	0.258625	47	58.9744	2.2	Positive
9	End of treatment	20	2.4	7.63583	12.0952	0.320133	316	365.278	15.75	Positive
10	0 weeks	0	2.7	29.2926	52.1994	0.0799215	2473	2827.16	31.85	Positive
10	6 weeks	6	2.4	11.9167	18.876	0.209841	0	0	0	Positive
10	12 weeks	12	2.7	5.90944	10.5306	0.365106	3	3.08642	0.175	Positive
10	18 weeks	17	2.5	6.76324	11.1593	0.345557	9	9.46667	0.46	Positive
11	0 weeks	0	2.8	25.2843	46.7254	0.0887816	1337	1316.67	17.2	Negative
11	6 weeks	6	2.6	9.77308	16.7706	0.234764	0	0	0	Negative
11	12 weeks	12	2.4	14.3917	22.7964	0.175434	0	0	0	Negative
11	18 weeks	17.8571	2.4	12.375	19.602	0.202458	0	0	0	Negative
13	0 weeks	0	1.7	19.5412	21.9252	0.182043	1072	1470.59	24.8	Baseline only
14	0 weeks	-0.285714	2.8	51.7786	95.6868	0.0449676	7855	9404.76	59.8	Baseline only
15	0 weeks	0	2.6	18.4148	31.5999	0.128685	13	16.1538	0.29	Negative
15	6 weeks	5.85714	2.4	6.74162	10.6787	0.360299	1	1.30435	0.06	Negative
15	12 weeks	11.8571	2.5	11.22	18.513	0.213743	0	0	0	Negative
15	18 weeks	17.8571	2.4	4.71167	7.46328	0.506195	0	0	0	Negative
16	0 weeks	-1.42857	1.2	6.00508	4.75603	0.776289	8	16.9444	1.5	Negative
16	6 weeks	6	1.8	10.4194	12.3783	0.313179	0	0	0	Negative
16	12 weeks	12.4286	1.4	2.7335	2.52575	1.41534	1	2.14286	0.3	Negative
16	18 weeks	19.4286	1.7	16.1118	18.0774	0.218628	0	0	0	Negative
17	0 weeks	0	2.1	32.9581	45.6799	0.0907087	2447	2780.95	28	Baseline only
19	0 weeks	0	1.5	28.7173	28.4302	0.142263	1941	3168.89	35.2	Positive
19	6 weeks	5.85714	2.4	3.06167	4.84968	0.762056	0	0	0	Positive
19	12 weeks	12	2.8	6.49786	12.008	0.322336	193	165.476	7.7	Positive
19	18 weeks	18.4286	2.4	12.3933	19.631	0.202174	1361	1422.22	36.8	Positive
20	0 weeks	-0.285714	2.4	23.2833	36.8808	0.111131	2650	2861.11	40.55	Negative
20	6 weeks	6	2.2	11.3	16.4076	0.23969	0	0	0	Negative
20	12 weeks	12	2.7	7.43519	13.2495	0.293603	0	0	0	Negative
20	18 weeks	15	2.6	13.1577	22.5786	0.177039	0	0	0	Negative
21	0 weeks	0	2.5	9.4248	15.5509	0.252204	110	136	4.75	Negative
21	12 weeks	13	2.2	5.805	8.42886	0.450997	0	0	0	Negative
22	0 weeks	0.142857	2.4	71.6925	34.4124	0.118682	1688	7745.83	35.55	Positive
22	6 weeks	6.28571	3	9.86663	19.5359	0.203108	1	1.15385	0.03	Positive
22	12 weeks	12.2857	2.7	113.97	71.8014	0.0590552	5726	21057.1	60.9	Positive
23	0 weeks	-0.428571	2.3	14.8117	22.4842	0.177745	1163	1604.35	35.75	Negative
23	12 weeks	12	2.9	1.63483	3.12906	1.155	0	0	0	Negative
23	18 weeks	17.8571	2.6	3.36346	5.7717	0.646028	0	0	0	Negative
24	0 weeks	0	2.6	89.4655	31.0147	0.130988	797	4772.31	17.6	Positive
24	6 weeks	7	2.3	200.634	92.2917	0.046536	5	22.4783	0.017	Positive
24	12 weeks	13.8571	2.5	53.7167	53.7167	0.0777776	469	767.8	4.75	Positive
24	18 weeks	19.2857	2.6	34.0027	58.3486	0.071906	944	919.231	8.9	Positive
25	6 weeks	5.85714	2.1	3.84686	5.33174	0.696513	6	6.98413	0.4	Positive
25	12 weeks	12.1429	2.3	91.8548	70.422	0.0601524	5531	12540	44.4	Positive
26	0 weeks	0	3.1	82.5532	51.183	0.0814269	842	2696.77	10.8	Negative
26	6 weeks	5.85714	2.4	56.8322	36.3726	0.112604	0	0	0	Negative
26	12 weeks	12.5714	2.6	18.4038	31.581	0.128758	0	0	0	Negative
26	18 weeks	18	2.5	42.9	70.785	0.0598596	0	0	0	Negative
27	0 weeks	-0.285714	2.6	17.1938	29.5046	0.137342	50	56.4103	1.08	Negative
27	6 weeks	6.42857	2.8	13.8286	25.5552	0.157409	0	0	0	Negative
27	12 weeks	12	2.7	21.7963	38.841	0.105801	0	0	0	Negative
28	0 weeks	-0.285714	2.5	9.79088	16.155	0.243246	6	6.93333	0.235	Negative
28	6 weeks	6.14286	2.4	17.6041	27.8849	0.144901	1	1.15385	0.025	Negative
28	12 weeks	11.8571	2.4	10.8625	17.2062	0.22912	0	0	0	Negative
28	18 weeks	18.1429	2.4	19.0208	30.129	0.134639	0	0	0	Negative
29	0 weeks	0	2.6	18.1796	31.1962	0.130264	949	1124.36	20.45	Baseline only
32	6 weeks	5.71429	2.7	15.6066	27.8109	0.145268	1	0.864198	0.02	Positive
32	12 weeks	11.7143	2.5	21.098	34.8117	0.11739	2216	2233.33	34.95	Positive
33	0 weeks	0	2.4	23.925	37.8972	0.1083	3171	4000	55.1	Negative
33	6 weeks	6.14286	2.6	15.9415	27.3557	0.147561	1088	1125.64	23.25	Negative
33	18 weeks	16.8571	2.5	12.1031	19.9701	0.198915	1	0.933333	0.025	Negative
34	0 weeks	-0.142857	2	64.3599	42.9066	0.0962638	2717	6237	32	Baseline only
36	0 weeks	0	2.6	11.7615	20.1828	0.196925	680	884.615	24.8	Baseline only
37	0 weeks	0	2.5	18.348	30.2742	0.134026	1631	2106.67	38	Positive
37	6 weeks	6	2.4	14.0296	22.2229	0.179728	596	737.5	17.4	Positive
37	12 weeks	12	3.1	13.5229	27.6679	0.14598	1507	1345.16	32.9	Positive
37	18 weeks	18	2.7	18.0441	32.1545	0.126577	1385	1455.56	26.65	Positive
38	0 weeks	-0.142857	2.6	36.7747	38.2457	0.107364	912	1688.08	15.2	Positive
38	6 weeks	6.28571	2.8	20.4011	37.7012	0.108835	1028	1122.62	18.2	Positive
38	12 weeks	12	2.6	38.4577	65.9934	0.0639768	2651	2974.36	25.45	Positive
39	0 weeks	-0.142857	2.5	9	14.85	0.263487	502	649.333	23.9	Baseline only
40	0 weeks	-0.142857	2.4	6.105	9.67032	0.395863	195	234.722	12.7	Positive
40	6 weeks	6.14286	2.5	8.272	13.6488	0.285446	0	0	0	Positive
40	12 weeks	12.1429	2.5	9.2532	15.2678	0.25664	554	566.667	20.25	Positive
40	18 weeks	17.8571	2.8	5.64929	10.4399	0.368117	26	23.8095	1.4	Positive
41	0 weeks	0	2.4	18.5	29.304	0.138234	799	1088.89	19.45	Negative
41	6 weeks	6	2.6	5.96538	10.2366	0.375051	0	0	0	Negative
41	12 weeks	11.5714	2.6	6.64231	11.3982	0.338681	0	0	0	Negative
41	18 weeks	18.5714	2.5	4.3736	7.21644	0.522613	0	0	0	Negative
42	0 weeks	0	2	48.3827	45.1572	0.0917049	2266	5350.71	36.5	Baseline only
43	0 weeks	0	2.3	40.6522	61.71	0.0681838	5362	8188.41	66.45	Positive
43	6 weeks	6.71429	2.6	2.97	5.09652	0.726985	25	24.359	2.8	Positive
43	12 weeks	12.8571	2.7	5.104	9.09533	0.419575	10	9.62963	0.6	Positive
43	18 weeks	20.7143	2.5	5.41244	8.93053	0.42692	4	4.13333	0.245	Positive
44	0 weeks	0	2.4	30.3417	48.0612	0.0864381	2036	2583.33	28.1	Baseline only
45	0 weeks	0	2.7	9.55556	17.028	0.231395	208	245.679	8.5	Negative
45	6 weeks	6.28571	2.6	7.76135	13.3185	0.29216	5	5.76923	0.25	Negative
45	12 weeks	12.2857	2.5	13.068	21.5622	0.18495	0	0	0	Negative
46	0 weeks	-0.142857	2.4	10.6287	16.8359	0.233899	128	151.389	4.7	Negative
46	6 weeks	6	2.5	14.08	23.232	0.172311	0	0	0	Negative
46	12 weeks	12	2.5	6.204	10.2366	0.375051	0	0	0	Negative
46	18 weeks	18	2.5	2.8864	4.76256	0.775279	0	0	0	Negative
47	0 weeks	-0.285714	2.5	9.5612	15.776	0.248788	126	177.333	6.1	Negative
47	6 weeks	6	2.4	45.5046	50.9652	0.0817571	0	0	0	Negative
47	12 weeks	12	2.6	10.7885	18.513	0.213743	0	0	0	Negative
47	18 weeks	18	2.6	7.57646	13.0012	0.298922	1	1.02564	0.045	Negative
49	0 weeks	0	2.6	45.2354	31.3632	0.129606	507	1650	12	Negative
49	12 weeks	12	2.6	5.8465	10.0326	0.382285	4	3.71795	0.205	Negative
49	18 weeks	18	2.9	4.05824	7.76747	0.487363	1	1.03448	0.08	Negative
50	0 weeks	0	2.6	10.8646	18.6437	0.212321	100	112.821	3.4	Baseline only
51	0 weeks	0	2.8	10.3871	19.1954	0.206525	151	171.429	5.45	Positive
51	6 weeks	6	2.6	7.80154	13.3874	0.290732	138	171.795	7.35	Positive
52	0 weeks	0	2.5	16.7728	27.6751	0.145944	1150	1496	29.5	Positive
52	6 weeks	6.85714	2.5	23.3332	38.4998	0.106691	1242	1390.67	19.65	Positive
53	0 weeks	0	2.5	140.118	70.059	0.0604482	4705	21472	50.55	Negative
53	6 weeks	6	2.9	11.6145	22.2301	0.179672	57	48.2759	1.35	Negative
53	12 weeks	12	2.5	125.173	62.5863	0.0672775	1	3.08	0.0085	Negative
53	18 weeks	17.1429	2.4	6.79708	10.7666	0.357509	0	0	0	Negative
55	0 weeks	0	2.3	6.91087	10.4907	0.366425	481	623.188	29.75	Negative
55	6 weeks	6	2.5	10.12	16.698	0.235733	0	0	0	Negative
55	12 weeks	12	1.7	47.6235	53.4336	0.0781686	0	0	0	Negative
55	18 weeks	18	2.5	11.968	19.7472	0.201045	0	0	0	Negative
57	0 weeks	0	2.5	24.926	41.1279	0.10021	1203	1473.33	19.5	Negative
57	6 weeks	6	2.8	17.8318	32.9531	0.123664	54	46.4286	0.87	Negative
57	12 weeks	12	2.8	6.40357	11.8338	0.326839	0	0	0	Negative
57	End of treatment	25	2.3	3.02261	4.58832	0.803191	0	0	0	Negative
59	0 weeks	0	2.7	11	19.602	0.202458	0	0	0	Negative
59	6 weeks	5.71429	2.6	18.7846	32.2344	0.12628	0	0	0	Negative
59	12 weeks	11.7143	2.7	24.8111	44.2134	0.0935616	0	0	0	Negative
59	18 weeks	18	2.8	12.4536	23.0142	0.173858	0	0	0	Negative
60	0 weeks	0	2.6	4.82731	8.28366	0.458496	36	46.1538	3.2	Positive
60	6 weeks	6	2.8	35.9481	46.9722	0.0883388	0	0	0	Positive
60	12 weeks	12	2.4	4.78958	7.5867	0.498377	0	0	0	Positive
60	18 weeks	17.7143	2.6	5.45981	9.36903	0.407934	2	1.92308	0.115	Positive
61	0 weeks	0	1.7	80.5006	54.7404	0.0763966	3316	10708.8	43.9	Baseline only
62	0 weeks	0.857143	2.4	7.865	12.4582	0.311274	102	119.444	4.95	Negative
62	6 weeks	6.28571	2.6	39.7904	55.176	0.0758241	0	0	0	Negative
62	12 weeks	14.2857	2.2	8.97	13.0244	0.298416	0	0	0	Negative
63	0 weeks	0	2.1	14.5252	20.132	0.197397	750	830.159	18.85	Baseline only
66	0 weeks	0	2.6	34.0577	58.443	0.0717958	3315	3089.74	30	Baseline only
BRAF_wildtype_02	Patient control	0	3.4	5.02941	11.286	0.341875	0	0	0	Patient control
BRAF_wildtype_03	Patient control	0	3.4	13.2353	29.7	0.136484	0	0	0	Patient control
BRAF_wildtype_04	Patient control	0	3.1	11.7333	18.0048	0.219465	0	0	0	Patient control
Healthy_1	Healthy control	0	7	6.25952	17.3514	0.2273	0	0	0	Healthy control
Healthy_10	Healthy control	0	8	8.05406	15.4638	0.253552	0	0	0	Healthy control
Healthy_11	Healthy control	0	10	4.52833	17.9322	0.220308	0	0	0	Healthy control
Healthy_12	Healthy control	0	10	7.139	17.1336	0.230041	0	0	0	Healthy control
Healthy_13	Healthy control	0	10	4.43667	17.5692	0.224625	0	0	0	Healthy control
Healthy_14	Healthy control	0	10	5.35425	12.8502	0.302255	0	0	0	Healthy control
Healthy_2	Healthy control	0	8	6.05	19.1664	0.206822	0	0	0	Healthy control
Healthy_3	Healthy control	0	8	10.6348	27.225	0.148233	0	0	0	Healthy control
Healthy_4	Healthy control	0	9	4.78704	17.061	0.23097	0	0	0	Healthy control
Healthy_5	Healthy control	0	9	15.0944	53.7966	0.077668	0	0	0	Healthy control
Healthy_6	Healthy control	0	9	10.6537	37.9698	0.108104	0	0	0	Healthy control
Healthy_7	Healthy control	0	9	5.22101	14.0027	0.278594	0	0	0	Healthy control
Healthy_8	Healthy control	0	9	10.764	23.2501	0.172183	0	0	0	Healthy control
Healthy_9	Healthy control	0	8	5.52292	17.4966	0.22551	0	0	0	Healthy control

## Sheet: Suppl Table S2 - Univerate Cox
			Progression free Survival			Cancer-specific survival
Variable		Patients (n)	HR	95% CI	p-value	HR	95% CI	p-value
Baseline parameters
Age	years	53	0.99	0.96-1.02	0.55	0.99	0.95-1.02	0.41
Sex	Female	19	Ref			Ref
	Male	34	1.24	0.57-2.71	0.59	0.75	0.31-1.83	0.53
ECOG	Score continues	53	0.97	0.6-1.672	0.904	0.75	0.34-1.56	0.44
LDH baseline	log10[U/L]	53	1.96	0.33-11.84	0.46	1.38	0.13-14.68	0.79
S100 baseline	log10[ng/ml]	39	2.01	0.89-4.52	0.09	4.57	1.58-13.19	0.005
Skin metastasis	No	43	Ref			Ref
	Yes	9	1.28	0.52-3.15	0.59	0.99	0.29-3.40	0.99
Lymph node metastasis	No	18	Ref			Ref
	Yes	34	1.63	0.73-3.68	0.24	1.27	0.51-3.15	0.61
Lung metastasis	No	29	Ref			Ref
	Yes	23	0.92	0.45-1.91	0.83	0.88	0.37-2.11	0.78
Liver metastasis	No	33	Ref			Ref
	Yes	19	3.65	1.73-7.71	0.000685	2.49	1.05-5.89	0.0381
Kidney metastasis	No	31	Ref			Ref
	Yes	21	0.69	0.33-1.43	0.32	0.57	0.22-1.49	0.25
Sum target lesion diameters (SLD)	log10[mm]	52	2.07	0.56-7.68	0.28	1.47	0.30-7.18	0.64
Baseline circulating cell-free DNA	log10[copies per mL plasma]	51	2.15	0.88-5.22	0.09	1.08	0.38-3.04	0.88
ctDNA baseline	log10[mBRAF per mL plasma]	51	1.68	1.07-2.64	0.0248	1.53	0.90-2.62	0.12
Longitudinal measurements
LDH dynamics	LDH <250 U/L in 12-18 weeks	26	Ref			Ref
	LDH >250 U/L in 12-18 weeks	24	1.93	0.92-4.03	0.08	3.1	1.24-7.76	0.0156
S100 dynamics	S100 <0.2ng/mL in 12-18 weeks	23	Ref			Ref
	S100 >0.2ng/mL in 12-18 weeks	16	5.5	2.21-13.71	0.000249	5.35	1.84-15.56	0.00207
ctDNA dynamics	ctDNA negative	23	Ref			Ref
	ctDNA positive	17	12.57	4.30-36.76	3.76e-06	14.6	3.30-64.62	0.000413

## Sheet: Suppl Table S3 - Biomarker meas
PatientID	mBRAF [copies/mL plasma] at baseline	ctDNA dynamics at 12-18 weeks	S100 [ng/mL] at baseline	S100 dynamics at 12-18 weeks	LDH [U/L] at baseline	LDH dynamics at 12-18 weeks
1	16356.5	Positive	Unknown	>ULN	589	<ULN
3	161.111	Negative	Unknown	Unknown	282	Unknown
4	2231.88	Positive	4.4	Unknown	290	>ULN
5	415.278	Positive	1.43	>ULN	357	<ULN
6	125.333	Negative	Unknown	Unknown	347	<ULN
7	104.348	Negative	0.24	<ULN	271	>ULN
9	481.944	Positive	0.41	<ULN	339	<ULN
10	2827.16	Positive	Unknown	<ULN	354	<ULN
11	1316.67	Negative	Unknown	Unknown	362	<ULN
13	1470.59	Unknown	2.13	>ULN	357	>ULN
14	9404.76	Unknown	4.88	<ULN	538	<ULN
15	16.1538	Negative	0.89	<ULN	291	<ULN
16	16.9444	Negative	0.27	<ULN	426	>ULN
17	2780.95	Unknown	0.06	<ULN	280	<ULN
19	3168.89	Positive	2.09	>ULN	355	>ULN
20	2861.11	Negative	2.14	<ULN	354	<ULN
21	136	Negative	0.15	<ULN	288	<ULN
22	7745.83	Positive	1.5	>ULN	561	>ULN
23	1604.35	Negative	0.44	<ULN	378	<ULN
24	4772.31	Positive	0.74	>ULN	387	>ULN
25	Unknown	Positive	3.76	>ULN	593	>ULN
26	2696.77	Negative	0.4	<ULN	474	>ULN
27	56.4103	Negative	Unknown	Unknown	270	>ULN
28	6.93333	Negative	1.36	<ULN	302	<ULN
29	1124.36	Unknown	0.33	Unknown	356	>ULN
32	Unknown	Positive	2.76	>ULN	563	>ULN
33	4000	Negative	4.36	<ULN	319	<ULN
34	6237	Unknown	0.2	>ULN	328	<ULN
36	884.615	Unknown	1.02	>ULN	328	>ULN
37	2106.67	Positive	2.8	>ULN	584	>ULN
38	1688.08	Positive	1.57	>ULN	536	>ULN
39	649.333	Unknown	Unknown	Unknown	335	<ULN
40	234.722	Positive	3.25	Unknown	467	>ULN
41	1088.89	Negative	3.69	<ULN	412	<ULN
42	5350.71	Unknown	10.97	Unknown	419	>ULN
43	8188.41	Positive	Unknown	Unknown	590	<ULN
44	2583.33	Unknown	2.58	Unknown	1201	Unknown
45	245.679	Negative	Unknown	>ULN	1065	<ULN
46	151.389	Negative	1.4	<ULN	270	>ULN
47	177.333	Negative	0.94	<ULN	335	<ULN
49	1650	Negative	10.2	<ULN	1013	<ULN
50	112.821	Unknown	1.54	<ULN	1560	>ULN
51	171.429	Positive	Unknown	Unknown	368	>ULN
52	1496	Positive	0.61	>ULN	594	>ULN
53	21472	Negative	Unknown	<ULN	309	<ULN
55	623.188	Negative	0.22	>ULN	292	>ULN
57	1473.33	Negative	4.3	>ULN	359	<ULN
59	0	Negative	Unknown	<ULN	280	<ULN
60	46.1538	Positive	0.54	<ULN	261	<ULN
61	10708.8	Unknown	Unknown	Unknown	743	<ULN
62	119.444	Negative	0.51	<ULN	296	>ULN
63	830.159	Unknown	2.3	<ULN	646	>ULN
66	3089.74	Unknown	Unknown	Unknown	650	Unknown
